# Supplementary material for: SHANK3 in vagal sensory neurons regulates body temperature, systemic inflammation, and sepsis
Source: Front Immunol. 2023 Feb 8;14:1124356. doi: 10.3389/fimmu.2023.1124356 (PMC9944123; doi:10.3389/fimmu.2023.1124356)
Supplement: Supplementary file 2 [file Table_1.xlsx]

## Sheet: Fig 1A
		WT (n=20; 15M/5F）																					SHANK3+/- (n=15; 10M/5F）																SHANK3-/- (n=19; 14M/5F）
	baseline	38	38.1	37.9	38.2	38	37.9	38	37.9	38.2	38.2	36.3	36.5	36.5	36.3	36.6	37.7	37.5	37.6	37.7	37.5		37.1	37	36.8	37	37.7	36.8	38.1	37.5	37	37.8	37.3	37.1	37.5	37.2	38.5		37.2	37.9	38.1	38	38.3	37.6	38.2	37.3	37.6	36.2	36.6
	0.5h	39.5	39	38.9	38.5	39.5	39.4	37.6	38.2	38.2	38.4	38.3	38.6	38.4	38.1	38.9	38.5	37.5	39.2	39.3	38.4		38.3	36.7	36.8	35.6	38.6	37	37.6	38.2	38.2	37.6	37.5	37.1	37.6	38.5	38.1		37.5	37.5	36	37.6	36.8	37.9	38	38.1	37	35.8	37.6
	1h	37.5	37.3	37.9	37.7	38.4	36.9	36.4	37.2	38.2	37.2	37.8	36.9	38.4	37.6	38.2	37.5	37.4	36.3	37.1	36.9		36.5	37	36.6	37.3	37.4	37.7	38.2	37.3	37.7	36.9	36.8	36.4	35.5	36.1	36		35.4	36.7	37.7	36.3	36.9	36.5	36.4	36.6	36.7	37	37.7
	3h	36.1	36	37.5	34	35.7	34	35.9	36.6	38	36.3	37	37.3	37.5	36.8	36.9	35.5	35.6	35.4	35.3	35.8		35.8	35.6	35.7	37.6	36.4	36.4	36.5	37.2	36.7	35.5	34.1	35	33.9	34.5	34.5		35.4	35.5	35.1	35.2	34	35.1	35.8	36.8	36	36.9	36.5
	6h	31.8	36.1	34.3	33	30.1	37.3	36.3	36.9	38.4	36.3	37	35.5	35.6	35.9	35.9	34.9	35.3	35	36.1	35		34	34	33.3	33.9	34.1	35.5	32	33.2	33.1	33	34.5	32.5	33.4	33	34.7		32.9	34.4	33.4	30.8	29.1	33.5	33.6	32	34	31.6	32.5
	24h	37	37.1	36.8	38	37.3	35.7	37	37.1	35.5		36.8		36.1	35.9	36.1	37.4	37.5	34.7	34	37.7		36.4	36.8	35.5	32.9	35.9	37.3		34.8		34.8	30.9	35.2	33	36	37.9		34.9	35.4	35.4	30.7	28.7	29.2	31.9		36.3		34.6
	48h	38.1	38.1	38.1	38.4	38.1	37.6	37.6	37.3	37.5		37		36.8	36.9	37	36.1	37.5	37.3	37.8	38.3		37	37	36.1		35.9	37		35.5				36.2	33.5	37.7	37.7		35.5	36.9	36.9	32.4	33.8				36.9		33.5
	72h	38.1	37.9	37.6	38.1	38	37.7	37.5	37.6	37.9		36.8		36.8	36.2	36.5	37	36.7	38	37	37.3		37.5	37.5	37		36.5	37		36.7				36.7	38	38.1	38		36.1	36.4	35.7	36.4					37.7
	96h	38.2	37.8	37.5	38.3	38.1	37.5	37.5	37.6	37.8		36.5		36.9	36.6	36.9	38.3	38.3	38	35.2	36.2		37.6	37.3	37.4		36.9	37.3		37				37.4	37.5	38	37.6		36.7	38.1	37.3	37.3					37
	LPS (1mg/kg) was injected via intraperitoneal (i.p.) route.
	Time course of rectal temperature after LPS injection in Wild-type (WT, Shank3+/+) mice, heterozygous (Shank3+/−) mice and homozygous (Shank3−/−) mice.
		Table Analyzed	LPS-S3GKO
		Two-way ANOVA	Ordinary
		Alpha	0.05
		Source of Variation	% of total variation	P value	P value summary	Significant?
		Interaction	5.374	<0.0001	****	Yes
		Row Factor	48.34	<0.0001	****	Yes
		Column Factor	8.598	<0.0001	****	Yes
		ANOVA table	SS (Type III)	DF	MS	F (DFn, DFd)	P value
		Interaction	73.85	16	4.615	F (16, 408) = 3.769	P<0.0001
		Row Factor	664.3	8	83.03	F (8, 408) = 67.80	P<0.0001
		Column Factor	118.1	2	59.07	F (2, 408) = 48.24	P<0.0001
		Residual	499.6	408	1.225
		Within each column, compare rows (simple effects within columns)
		Number of families	3
		Number of comparisons per family	8
		Alpha	0.05
		Bonferroni's multiple comparisons test	Predicted (LS) mean diff.	95.00% CI of diff.	Significant?	Summary	Adjusted P Value
		WT
		baseline vs. 30min	-1.09	-2.052 to -0.1281	Yes	*	0.0158
		baseline vs. 1h	0.09	-0.8719 to 1.052	No	ns	>0.9999
		baseline vs. 3h	1.37	0.4081 to 2.332	Yes	***	0.0008
		baseline vs. 6h	2.195	1.233 to 3.157	Yes	****	<0.0001
		baseline vs. 24h	0.9911	0.002880 to 1.979	Yes	*	0.0488
		baseline vs. 48h	0.002222	-0.9860 to 0.9905	No	ns	>0.9999
		baseline vs. 72h	0.1578	-0.8305 to 1.146	No	ns	>0.9999
		baseline vs. 96h	0.13	-0.8582 to 1.118	No	ns	>0.9999
		SHANK3+/-
		baseline vs. 30min	-0.2	-1.311 to 0.9107	No	ns	>0.9999
		baseline vs. 1h	0.4667	-0.6440 to 1.577	No	ns	>0.9999
		baseline vs. 3h	1.667	0.5560 to 2.777	Yes	***	0.0004
		baseline vs. 6h	3.747	2.636 to 4.857	Yes	****	<0.0001
		baseline vs. 24h	2.175	1.023 to 3.328	Yes	****	<0.0001
		baseline vs. 48h	1	-0.2418 to 2.242	No	ns	0.2193
		baseline vs. 72h	0.06	-1.182 to 1.302	No	ns	>0.9999
		baseline vs. 96h	-0.04	-1.282 to 1.202	No	ns	>0.9999
		SHANK3-/-
		baseline vs. 30min	0.07368	-0.9132 to 1.061	No	ns	>0.9999
		baseline vs. 1h	0.7526	-0.2342 to 1.739	No	ns	0.2934
		baseline vs. 3h	2.226	1.239 to 3.213	Yes	****	<0.0001
		baseline vs. 6h	4.495	3.508 to 5.482	Yes	****	<0.0001
		baseline vs. 24h	3.686	2.671 to 4.702	Yes	****	<0.0001
		baseline vs. 48h	1.845	0.7505 to 2.940	Yes	****	<0.0001
		baseline vs. 72h	0.4384	-0.7499 to 1.627	No	ns	>0.9999
		baseline vs. 96h	-0.01158	-1.200 to 1.177	No	ns	>0.9999
		Within each row, compare columns (simple effects within rows)
		Number of families	9
		Number of comparisons per family	3
		Alpha	0.05
		Bonferroni's multiple comparisons test	Mean Diff.	95.00% CI of diff.	Significant?	Summary	Adjusted P Value
		baseline
		WT vs. SHANK3+/-	0.17	-0.7386 to 1.079	No	ns	>0.9999
		WT vs. SHANK3-/-	0.1616	-0.6906 to 1.014	No	ns	>0.9999
		SHANK3+/- vs. SHANK3-/-	-0.008421	-0.9272 to 0.9104	No	ns	>0.9999
		0.5h
		WT vs. SHANK3+/-	1.06	0.1514 to 1.969	Yes	*	0.0106
		WT vs. SHANK3-/-	1.325	0.4730 to 2.177	Yes	***	0.0004
		SHANK3+/- vs. SHANK3-/-	0.2653	-0.6536 to 1.184	No	ns	>0.9999
		1h
		WT vs. SHANK3+/-	0.5467	-0.3620 to 1.455	No	ns	0.4466
		WT vs. SHANK3-/-	0.8242	-0.02802 to 1.676	Yes	*	0.0411
		SHANK3+/- vs. SHANK3-/-	0.2775	-0.6413 to 1.196	No	ns	>0.9999
		3h
		WT vs. SHANK3+/-	0.4667	-0.4420 to 1.375	No	ns	0.653
		WT vs. SHANK3-/-	1.018	0.1657 to 1.870	Yes	*	0.0129
		SHANK3+/- vs. SHANK3-/-	0.5512	-0.3676 to 1.470	No	ns	0.4501
		6h
		WT vs. SHANK3+/-	1.722	0.8130 to 2.630	Yes	****	<0.0001
		WT vs. SHANK3-/-	2.461	1.609 to 3.314	Yes	****	<0.0001
		SHANK3+/- vs. SHANK3-/-	0.7396	-0.1792 to 1.658	No	ns	0.161
		24h
		WT vs. SHANK3+/-	1.354	0.3860 to 2.323	Yes	**	0.0025
		WT vs. SHANK3-/-	2.857	1.957 to 3.756	Yes	****	<0.0001
		SHANK3+/- vs. SHANK3-/-	1.502	0.5221 to 2.482	Yes	***	0.0008
		48h
		WT vs. SHANK3+/-	1.168	0.1186 to 2.217	Yes	*	0.0233
		WT vs. SHANK3-/-	2.005	1.036 to 2.973	Yes	****	<0.0001
		SHANK3+/- vs. SHANK3-/-	0.8369	-0.2820 to 1.956	No	ns	0.2187
		72h
		WT vs. SHANK3+/-	0.07222	-0.9770 to 1.121	No	ns	>0.9999
		WT vs. SHANK3-/-	0.4422	-0.6070 to 1.491	No	ns	0.9347
		SHANK3+/- vs. SHANK3-/-	0.37	-0.8197 to 1.560	No	ns	>0.9999
		96h
		WT vs. SHANK3+/-	0	-1.049 to 1.049	No	ns	>0.9999
		WT vs. SHANK3-/-	0.02	-1.029 to 1.069	No	ns	>0.9999
		SHANK3+/- vs. SHANK3-/-	0.02	-1.170 to 1.210	No	ns	>0.9999
		Test details	Mean 1	Mean 2	Mean Diff.	SE of diff.	N1	N2	t	DF
		baseline
		WT vs. SHANK3+/-	37.53	37.36	0.17	0.378	20	15	0.4498	408
		WT vs. SHANK3-/-	37.53	37.37	0.1616	0.3545	20	19	0.4558	408
		SHANK3+/- vs. SHANK3-/-	37.36	37.37	-0.008421	0.3822	15	19	0.02203	408
		0.5h
		WT vs. SHANK3+/-	38.62	37.56	1.06	0.378	20	15	2.804	408
		WT vs. SHANK3-/-	38.62	37.29	1.325	0.3545	20	19	3.738	408
		SHANK3+/- vs. SHANK3-/-	37.56	37.29	0.2653	0.3822	15	19	0.694	408
		1h
		WT vs. SHANK3+/-	37.44	36.89	0.5467	0.378	20	15	1.446	408
		WT vs. SHANK3-/-	37.44	36.62	0.8242	0.3545	20	19	2.325	408
		SHANK3+/- vs. SHANK3-/-	36.89	36.62	0.2775	0.3822	15	19	0.7261	408
		3h
		WT vs. SHANK3+/-	36.16	35.69	0.4667	0.378	20	15	1.235	408
		WT vs. SHANK3-/-	36.16	35.14	1.018	0.3545	20	19	2.871	408
		SHANK3+/- vs. SHANK3-/-	35.69	35.14	0.5512	0.3822	15	19	1.442	408
		6h
		WT vs. SHANK3+/-	35.34	33.61	1.722	0.378	20	15	4.555	408
		WT vs. SHANK3-/-	35.34	32.87	2.461	0.3545	20	19	6.943	408
		SHANK3+/- vs. SHANK3-/-	33.61	32.87	0.7396	0.3822	15	19	1.935	408
		24h
		WT vs. SHANK3+/-	36.54	35.18	1.354	0.4028	18	13	3.362	408
		WT vs. SHANK3-/-	36.54	33.68	2.857	0.3743	18	17	7.632	408
		SHANK3+/- vs. SHANK3-/-	35.18	33.68	1.502	0.4077	13	17	3.685	408
		48h
		WT vs. SHANK3+/-	37.53	36.36	1.168	0.4365	18	10	2.676	408
		WT vs. SHANK3-/-	37.53	35.52	2.005	0.4028	18	13	4.977	408
		SHANK3+/- vs. SHANK3-/-	36.36	35.52	0.8369	0.4655	10	13	1.798	408
		72h
		WT vs. SHANK3+/-	37.37	37.3	0.07222	0.4365	18	10	0.1655	408
		WT vs. SHANK3-/-	37.37	36.93	0.4422	0.4365	18	10	1.013	408
		SHANK3+/- vs. SHANK3-/-	37.3	36.93	0.37	0.4949	10	10	0.7476	408
		96h
		WT vs. SHANK3+/-	37.4	37.4	0	0.4365	18	10	0	408
		WT vs. SHANK3-/-	37.4	37.38	0.02	0.4365	18	10	0.04582	408
		SHANK3+/- vs. SHANK3-/-	37.4	37.38	0.02	0.4949	10	10	0.04041	408
		Compare column means (main column effect)
		Number of families	1
		Number of comparisons per family	3
		Alpha	0.05
		Bonferroni's multiple comparisons test	Mean Diff.	95.00% CI of diff.	Significant?	Summary	Adjusted P Value
		WT vs. SHANK3+/-	0.7288	0.4074 to 1.050	Yes	****	<0.0001
		WT vs. SHANK3-/-	1.235	0.9289 to 1.541	Yes	****	<0.0001
		SHANK3+/- vs. SHANK3-/-	0.506	0.1679 to 0.8442	Yes	**	0.0011
		Test details	Mean 1	Mean 2	Mean Diff.	SE of diff.	N1	N2	t	DF
		WT vs. SHANK3+/-	37.1	36.37	0.7288	0.1337	172	118	5.451	408
		WT vs. SHANK3-/-	37.1	35.87	1.235	0.1273	172	145	9.704	408
		SHANK3+/- vs. SHANK3-/-	36.37	35.87	0.506	0.1407	118	145	3.597	408
[truncated: 8 more columns]

## Sheet: Fig 1B
	WT (n=4) pg/ml				KO (n=4) pg/ml
0 h	155.276	155.276	155.276	155.276	0.116	0.124	0.106	0.111
1 h	5241.36	3678.3	4130.6	5518.28	2832.16	2829.09	4847.52	2767.55
3 h	4964.44	3964.45	4493.68	4207.53	1906.02	3373.69	7589.02	810.652
6 h	2832.16	942.957	3429.08	2062.94	3773.69	5622.89	5998.27	6524.42
Table Analyzed	Data 1
Two-way ANOVA	Ordinary
Alpha	0.05
Source of Variation	% of total variation	P value	P value summary	Significant?
Interaction	16.32	0.007628	**	Yes
Row Factor	57.55	3e-06	****	Yes
Column Factor	0.1569	0.706703	ns	No
ANOVA table	SS (Type III)	DF	MS	F (DFn, DFd)	P value
Interaction	25266686	3	8422229	F (3, 24) = 5.026	P=0.007628
Row Factor	89112122	3	29704041	F (3, 24) = 17.73	P=0.000003
Column Factor	242998	1	242998	F (1, 24) = 0.1450	P=0.706703
Residual	40218388	24	1675766
Difference between column means
Predicted (LS) mean of 100	2880
Predicted (LS) mean of s100	3055
Difference between predicted means	-174.3
SE of difference	457.7
95% CI of difference	-1119 to 770.3
Spearman's test for heteroscedasticity
Rs of predicted Y vs. |residual|	0.5411
P value (one tailed)	0.000692
Passed (P > 0.05)?	No
Normality of Residuals
Test name	Statistics	P value	Passed normality test (alpha=0.05)?	P value summary
Anderson-Darling (A2*)	1.284	0.002048	No	**
D'Agostino-Pearson omnibus (K2)	17.2	0.000184	No	***
Shapiro-Wilk (W)	0.8757	0.001573	No	**
Kolmogorov-Smirnov (distance)	0.1688	0.021016	No	*
Data summary
Number of columns (Column Factor)	2
Number of rows (Row Factor)	4
Number of values	32
Compare each cell mean with the other cell mean in that row
Number of families	1
Number of comparisons per family	4
Alpha	0.05
Bonferroni's multiple comparisons test	Mean Diff.	95.00% CI of diff.	Significant?	Summary	Adjusted P Value
WT-KO
0 h	155.2	-2317 to 2627	No	ns	>0.999999
1 h	1323	-1149 to 3795	No	ns	0.645113
3 h	987.7	-1484 to 3459	No	ns	>0.999999
6 h	-3163	-5635 to -691.3	Yes	**	0.008226
Test details	Mean 1	Mean 2	Mean Diff.	SE of diff.	N1	N2	t	DF
WT-KO
0 h	155.3	0.1143	155.2	915.4	4	4	0.1695	24
1 h	4642	3319	1323	915.4	4	4	1.445	24
3 h	4408	3420	987.7	915.4	4	4	1.079	24
6 h	2317	5480	-3163	915.4	4	4	3.456	24

## Sheet: Fig 1C
	Survival curve		1 = die
			0 = live
	hours	WT(Male=15; Female=5)	SHANK3+/- (Male=10; Female=5)	SHANK3-/- (Male=14; Female=5)
	24	1	1	1
	24	1	1	1
	96	0	0	0
	96	0	0	0
	96	0	0	0
	96	0	0	0
	96	0	0	0
	96	0	0	0
	96	0	0	0
	96	0	0	0
	96	0	0	0
	96	0	0	0
	96	0
	96	0
	96	0
	96	0
	96	0
	96	0
	96	0
	96	0
	48		1	1
	48		1	1
	48		1	1
	48			1
	72			1
	72			1
	72			1
	Survival curves of WT, Shank3+/− and Shank3−/− mice treated with LPS. LPS (1mg/kg) was injected via intraperitoneal (i.p.) route.
		Comparison of Survival Curves					Comparison of Survival Curves				Comparison of Survival Curves
		Log-rank (Mantel-Cox) test					Log-rank (Mantel-Cox) test				Log-rank (Mantel-Cox) test
		Chi square	2.61				Chi square	5.899			Chi square	0.4148
		df	1				df	1			df	1
		P value	0.1062				P value	0.0152			P value	0.51956
		P value summary	ns				P value summary	*			P value summary	ns
		Are the survival curves sig different?	No				Are the survival curves sig different?	Yes			Are the survival curves sig different?	No
		Gehan-Breslow-Wilcoxon test					Gehan-Breslow-Wilcoxon test				Gehan-Breslow-Wilcoxon test
		Chi square	2.341				Chi square	5.166			Chi square	0.2021
		df	1				df	1			df	1
		P value	0.126				P value	0.023			P value	0.653051
		P value summary	ns				P value summary	*			P value summary	ns
		Are the survival curves sig different?	No				Are the survival curves sig different?	Yes			Are the survival curves sig different?	No
		Median survival					Median survival				Median survival
		WT(Male=15; Female=5)	Undefined				WT(Male=15; Female=5)	Undefined			SHANK3+/- (Male=10; Female=5)	Undefined
		SHANK3+/- (Male=10; Female=5)	Undefined				SHANK3-/- (Male=14; Female=5)	Undefined			SHANK3-/- (Male=14; Female=5)	Undefined

## Sheet: Fig 2B
	Shank3f/f	Cre, Shank3f/f
	9.20982	0.47044
	7.20982	0.247044
	11.2098	0.847044
	Quantification of the number of Shank3 puncta in NG neurons.
	Table Analyzed	Data 1
	Column B	Cre, Shank3f/f
	vs.	vs.
	Column A	Shank3f/f
	Unpaired t test
	P value	0.0017
	P value summary	**
	Significantly different (P < 0.05)?	Yes
	One- or two-tailed P value?	Two-tailed
	t, df	t=7.439, df=4
	How big is the difference?
	Mean of column A	9.21
	Mean of column B	0.5215
	Difference between means (B - A) ± SEM	-8.688 ± 1.168
	95% confidence interval	-11.93 to -5.446
	R squared (eta squared)	0.9326
	F test to compare variances
	F, DFn, Dfd	43.50, 2, 2
	P value	0.0449
	P value summary	*
	Significantly different (P < 0.05)?	Yes
	Data analyzed
	Sample size, column A	3
	Sample size, column B	3

## Sheet: Fig 2C
		SHANK3f/f(15M/5F)																					cre+shank3f/0(15m/5f)																					cre+ shank3f/f (14M/5F)
	baseline	37.1	37	36.4	37.3	36.5	36.7	37.2	37	36.5	38	37.6	37.5	38.1	38.2	37.9	36.5	36.7	36.8	36.3	36.8		37	37.2	36.5	37.1	37.8	36.4	36.7	36.4	36.6	36.6	37.9	37.9	37.9	37.5	37.9	37.6	37.3	36.9	36.1	37.2		36.3	37.5	36.2	36.8	36.5	36.8
	0.5h	37.5	38.8	38.5	38.3	38.6	37.6	37.2	37.5	38.1	36.6	38.4	38.2	37.3	38.5	37.5	39.5	39.6	39.4	39.6	39.5		37.6	37.3	36.9	36.1	37.6	36.6	37.7	37.6	38.7	37.2	33.7	37.4	35.3	36	37.2	37.5	36.6	37	36.6	37.3		37.4	37.6	37.8	37.4	37.2	37.4
	1h	36	36.5	37.1	36	35.6	37.4	37	37.3	37.6	37	36.7	37	36.5	36.4	37.1	36.3	36.3	36.5	36.8	36.5		37.5	36.6	37	36.6	37.2	36.9	36	35.6	36.4	35.8	31.5	36.5	34.2	35.9	36.4	35.2	35.1	36.7	34.4	36.6		35.7	36.2	35.6	36.3	37	35.8
	3h	36.3	36.3	36.5	36.8	35.8	36.3	36.5	35.9	37.6	35.5	35.5	36.6	36.4	36	35.4	35	34.3	33.5	33	35.6		35.2	35.1	36.7	34.4	35.8	32.1	32.1	35.6	36.8	34.4	31.4	36	32.9	33.8	34.4	30	34.9	33	32.7	35		33.7	33	33.9	35.6	35.3	35.2
	6h	35.8	34.3	33.5	36	35.9	35.8	34.6	33.8	33.4	35.2	33.8	36.5	34.5	35.3	33.1	35.1	35.1	35	34	34.5		30	34.9	33	32.7	33	32.9	32.6	33.3	32	33.5	26.1	35	27.1	35.4	35.1	35.6	35.2	34.1	31.8	33.9		32.2	34.1	33.8	33.5	32.5	33.6
	24h	35.1	36.5	36.8	36.7	35.9	34.9	35.7	36.3	35.7	36		37.6	37.5	37.1	34	37	36.2	36.5	36.3	36.5		35.6	35.2	34.1	30.8	36.7	34.1	34.9	34	34.3	35.5	29.2	37		37	36.9	32	36.7	36.7	36.6			32.7	32.6	31.1	32.5	33.9	33.4
	48h	37	36.2	36.5	36.3	36.4	35.8	36.5	36.8	37			37.6	37.5	37.9	36.5	36.7	37.2	35.7	37.8	37.1		32	36.7	36.7	36.6	36.3	36.9	36.1	36.2	35.1			37.3		35.9	36.6	36	35.8	35.8	35.2			33.1	36.7	31.4	35.4	31.6	34.5
	72h	36.7	37.2	35.7	37.8	36.3	37.1	37.5	36.3	36.4			36.8	37.4	37.7		36.7	36.5	36.2	37	37		36	35.8	37.1	35.2	36.2	35.3	36.9	35.9	35.4			37		37.2	36.9	37.5	36.7	36	36.6			35.9	37.7	35.5	34.9	35.4	36.1
	96h	36.7	36.5	36.2	37	36.9	37.3	36.8	37.2	37.5			37.4	37.4	37.6		36.8	37.1	36.9	37.4	37		37.5	36.7	36	36.6	36.7	36.2	36.6					37.4		37.4	37	37.4	36.8	37.5	37			36.9	35.8	37	37.1	36.5
	Shank3 CKO mice were generated by crossing Shank3-floxed mice with Nav1.8-Cre mice, leading to specific loss of Shank3 in Nav1.8-expressing sensory neurons.
	Time course of rectal temperature after LPS (1mg/kg, i.p.) injection in Shank3f/f mice, Nav1.8-cre; Shank3f/+ mice and Nav1.8-cre; Shank3f/f mice.
	Table Analyzed	LPS--S3CKO
	Two-way ANOVA	Ordinary
	Alpha	0.05
	Source of Variation	% of total variation	P value	P value summary	Significant?
	Interaction	6.173	<0.0001	****	Yes
	Row Factor	43.23	<0.0001	****	Yes
	Column Factor	10.21	<0.0001	****	Yes
	ANOVA table	SS (Type III)	DF	MS	F (DFn, DFd)	P value
	Interaction	133.9	16	8.371	F (16, 448) = 4.411	P<0.0001
	Row Factor	937.9	8	117.2	F (8, 448) = 61.78	P<0.0001
	Column Factor	221.6	2	110.8	F (2, 448) = 58.38	P<0.0001
	Residual	850.1	448	1.898
	Within each column, compare rows (simple effects within columns)
	Number of families	3
	Number of comparisons per family	8
	Alpha	0.05
	Bonferroni's multiple comparisons test	Predicted (LS) mean diff.	95.00% CI of diff.	Significant?	Summary	Adjusted P Value
	SHANK3f/f(15M5F)
	baseline vs. 0.5h	-1.205	-2.402 to -0.008193	Yes	*	0.0473
	baseline vs. 1h	0.425	-0.7718 to 1.622	No	ns	>0.9999
	baseline vs. 3h	1.365	0.1682 to 2.562	Yes	*	0.0147
	baseline vs. 6h	2.345	1.148 to 3.542	Yes	****	<0.0001
	baseline vs. 24h	0.8787	-0.3338 to 2.091	No	ns	0.3767
	baseline vs. 48h	0.2994	-0.9302 to 1.529	No	ns	>0.9999
	baseline vs. 72h	0.2638	-0.9847 to 1.512	No	ns	>0.9999
	baseline vs. 96h	0.06382	-1.185 to 1.312	No	ns	>0.9999
	cre+k3f/0(15m5f)
	baseline vs. 0.5h	0.23	-0.9668 to 1.427	No	ns	>0.9999
	baseline vs. 1h	1.22	0.02319 to 2.417	Yes	*	0.0426
	baseline vs. 3h	3.01	1.813 to 4.207	Yes	****	<0.0001
	baseline vs. 6h	4.265	3.068 to 5.462	Yes	****	<0.0001
	baseline vs. 24h	2.275	1.045 to 3.505	Yes	****	<0.0001
	baseline vs. 48h	1.175	-0.09441 to 2.444	No	ns	0.0906
	baseline vs. 72h	0.7688	-0.5007 to 2.038	No	ns	0.7748
	baseline vs. 96h	0.2107	-1.108 to 1.530	No	ns	>0.9999
	cre+ 3f/f (14M5F)
	baseline vs. 0.5h	0.7474	-0.4805 to 1.975	No	ns	0.7615
	baseline vs. 1h	1.932	0.7037 to 3.159	Yes	***	0.0002
	baseline vs. 3h	3.568	2.341 to 4.796	Yes	****	<0.0001
	baseline vs. 6h	5.995	4.767 to 7.223	Yes	****	<0.0001
	baseline vs. 24h	4.513	3.229 to 5.797	Yes	****	<0.0001
	baseline vs. 48h	3.132	1.736 to 4.527	Yes	****	<0.0001
	baseline vs. 72h	0.9094	-0.6221 to 2.441	No	ns	0.8282
	baseline vs. 96h	0.3691	-1.226 to 1.964	No	ns	>0.9999
	Test details	Predicted (LS) mean 1	Predicted (LS) mean 2	Predicted (LS) mean diff.	SE of diff.	N1	N2	t	DF
	SHANK3f/f(15M5F)
	baseline vs. 0.5h	37.11	38.31	-1.205	0.4356	20	20	2.766	448
	baseline vs. 1h	37.11	36.68	0.425	0.4356	20	20	0.9756	448
	baseline vs. 3h	37.11	35.74	1.365	0.4356	20	20	3.133	448
	baseline vs. 6h	37.11	34.76	2.345	0.4356	20	20	5.383	448
	baseline vs. 24h	37.11	36.23	0.8787	0.4413	20	19	1.991	448
	baseline vs. 48h	37.11	36.81	0.2994	0.4476	20	18	0.6691	448
	baseline vs. 72h	37.11	36.84	0.2638	0.4544	20	17	0.5806	448
	baseline vs. 96h	37.11	37.04	0.06382	0.4544	20	17	0.1404	448
	cre+k3f/0(15m5f)
	baseline vs. 0.5h	37.13	36.9	0.23	0.4356	20	20	0.528	448
	baseline vs. 1h	37.13	35.91	1.22	0.4356	20	20	2.801	448
	baseline vs. 3h	37.13	34.12	3.01	0.4356	20	20	6.91	448
	baseline vs. 6h	37.13	32.86	4.265	0.4356	20	20	9.791	448
	baseline vs. 24h	37.13	34.85	2.275	0.4476	20	18	5.083	448
	baseline vs. 48h	37.13	35.95	1.175	0.462	20	16	2.543	448
	baseline vs. 72h	37.13	36.36	0.7688	0.462	20	16	1.664	448
	baseline vs. 96h	37.13	36.91	0.2107	0.48	20	14	0.439	448
	cre+ 3f/f (14M5F)
	baseline vs. 0.5h	37.23	36.48	0.7474	0.4469	19	19	1.672	448
	baseline vs. 1h	37.23	35.3	1.932	0.4469	19	19	4.322	448
	baseline vs. 3h	37.23	33.66	3.568	0.4469	19	19	7.984	448
	baseline vs. 6h	37.23	31.24	5.995	0.4469	19	19	13.41	448
	baseline vs. 24h	37.23	32.72	4.513	0.4674	19	16	9.655	448
	baseline vs. 48h	37.23	34.1	3.132	0.508	19	12	6.165	448
	baseline vs. 72h	37.23	36.32	0.9094	0.5574	19	9	1.631	448
	baseline vs. 96h	37.23	36.86	0.3691	0.5806	19	8	0.6357	448
	Compare column means (main column effect)
	Number of families	1
	Number of comparisons per family	3
	Alpha	0.05
	Tukey's multiple comparisons test	Mean Diff.	95.00% CI of diff.	Significant?	Summary	Adjusted P Value
	SHANK3f/f(15M5F) vs. cre+k3f/0(15m5f)	0.9487	0.5928 to 1.305	Yes	****	<0.0001
	SHANK3f/f(15M5F) vs. cre+ 3f/f (14M5F)	1.732	1.351 to 2.113	Yes	****	<0.0001
	cre+k3f/0(15m5f) vs. cre+ 3f/f (14M5F)	0.7835	0.3980 to 1.169	Yes	****	<0.0001
	Test details	Mean 1	Mean 2	Mean Diff.	SE of diff.	N1
	SHANK3f/f(15M5F) vs. cre+k3f/0(15m5f)	36.61	35.66	0.9487	0.1514	171
	SHANK3f/f(15M5F) vs. cre+ 3f/f (14M5F)	36.61	34.88	1.732	0.1621	171
	cre+k3f/0(15m5f) vs. cre+ 3f/f (14M5F)	35.66	34.88	0.7835	0.1639	164
	Within each row, compare columns (simple effects within rows)
	Number of families	9
	Number of comparisons per family	3
	Alpha	0.05
	Tukey's multiple comparisons test	Mean Diff.	95.00% CI of diff.	Significant?	Summary	Adjusted P Value
	baseline
	SHANK3f/f(15M5F) vs. cre+k3f/0(15m5f)	-0.02	-1.044 to 1.004	No	ns	0.9988
	SHANK3f/f(15M5F) vs. cre+ 3f/f (14M5F)	-0.1266	-1.164 to 0.9112	No	ns	0.9557
	cre+k3f/0(15m5f) vs. cre+ 3f/f (14M5F)	-0.1066	-1.144 to 0.9312	No	ns	0.9684
	0.5h
	SHANK3f/f(15M5F) vs. cre+k3f/0(15m5f)	1.415	0.3906 to 2.439	Yes	**	0.0025
	SHANK3f/f(15M5F) vs. cre+ 3f/f (14M5F)	1.826	0.7880 to 2.864	Yes	****	<0.0001
	cre+k3f/0(15m5f) vs. cre+ 3f/f (14M5F)	0.4108	-0.6270 to 1.449	No	ns	0.6211
	1h
	SHANK3f/f(15M5F) vs. cre+k3f/0(15m5f)	0.775	-0.2494 to 1.799	No	ns	0.1778
	SHANK3f/f(15M5F) vs. cre+ 3f/f (14M5F)	1.38	0.3422 to 2.418	Yes	**	0.0038
	cre+k3f/0(15m5f) vs. cre+ 3f/f (14M5F)	0.605	-0.4328 to 1.643	No	ns	0.3571
	3h
	SHANK3f/f(15M5F) vs. cre+k3f/0(15m5f)	1.625	0.6006 to 2.649	Yes	***	0.0006
	SHANK3f/f(15M5F) vs. cre+ 3f/f (14M5F)	2.077	1.039 to 3.115	Yes	****	<0.0001
	cre+k3f/0(15m5f) vs. cre+ 3f/f (14M5F)	0.4518	-0.5859 to 1.490	No	ns	0.5622
	6h
	SHANK3f/f(15M5F) vs. cre+k3f/0(15m5f)	1.9	0.8756 to 2.924	Yes	****	<0.0001
	SHANK3f/f(15M5F) vs. cre+ 3f/f (14M5F)	3.523	2.485 to 4.561	Yes	****	<0.0001
	cre+k3f/0(15m5f) vs. cre+ 3f/f (14M5F)	1.623	0.5854 to 2.661	Yes	***	0.0008
	24h
	SHANK3f/f(15M5F) vs. cre+k3f/0(15m5f)	1.376	0.3108 to 2.442	Yes	**	0.0071
	SHANK3f/f(15M5F) vs. cre+ 3f/f (14M5F)	3.508	2.408 to 4.607	Yes	****	<0.0001
	cre+k3f/0(15m5f) vs. cre+ 3f/f (14M5F)	2.131	1.018 to 3.244	Yes	****	<0.0001
	48h
	SHANK3f/f(15M5F) vs. cre+k3f/0(15m5f)	0.8556	-0.2575 to 1.969	No	ns	0.1682
	SHANK3f/f(15M5F) vs. cre+ 3f/f (14M5F)	2.706	1.498 to 3.913	Yes	****	<0.0001
	cre+k3f/0(15m5f) vs. cre+ 3f/f (14M5F)	1.85	0.6130 to 3.087	Yes	**	0.0014
	72h
	SHANK3f/f(15M5F) vs. cre+k3f/0(15m5f)	0.4849	-0.6434 to 1.613	No	ns	0.5705
	SHANK3f/f(15M5F) vs. cre+ 3f/f (14M5F)	0.519	-0.8164 to 1.854	No	ns	0.6318
	cre+k3f/0(15m5f) vs. cre+ 3f/f (14M5F)	0.03403	-1.316 to 1.384	No	ns	0.9981
	96h
	SHANK3f/f(15M5F) vs. cre+k3f/0(15m5f)	0.1269	-1.042 to 1.296	No	ns	0.9647
	SHANK3f/f(15M5F) vs. cre+ 3f/f (14M5F)	0.1787	-1.210 to 1.568	No	ns	0.9508
	cre+k3f/0(15m5f) vs. cre+ 3f/f (14M5F)	0.05179	-1.384 to 1.487	No	ns	0.996
	Test details	Mean 1	Mean 2	Mean Diff.	SE of diff.	N1	N2	q	DF
	baseline
	SHANK3f/f(15M5F) vs. cre+k3f/0(15m5f)	37.11	37.13	-0.02	0.4356	20	20	0.06493	448
	SHANK3f/f(15M5F) vs. cre+ 3f/f (14M5F)	37.11	37.23	-0.1266	0.4413	20	19	0.4056	448
	cre+k3f/0(15m5f) vs. cre+ 3f/f (14M5F)	37.13	37.23	-0.1066	0.4413	20	19	0.3415	448
	0.5h
	SHANK3f/f(15M5F) vs. cre+k3f/0(15m5f)	38.31	36.9	1.415	0.4356	20	20	4.594	448
	SHANK3f/f(15M5F) vs. cre+ 3f/f (14M5F)	38.31	36.48	1.826	0.4413	20	19	5.851	448
	cre+k3f/0(15m5f) vs. cre+ 3f/f (14M5F)	36.9	36.48	0.4108	0.4413	20	19	1.316	448
	1h
	SHANK3f/f(15M5F) vs. cre+k3f/0(15m5f)	36.68	35.91	0.775	0.4356	20	20	2.516	448
	SHANK3f/f(15M5F) vs. cre+ 3f/f (14M5F)	36.68	35.3	1.38	0.4413	20	19	4.422	448
	cre+k3f/0(15m5f) vs. cre+ 3f/f (14M5F)	35.91	35.3	0.605	0.4413	20	19	1.939	448
	3h
	SHANK3f/f(15M5F) vs. cre+k3f/0(15m5f)	35.74	34.12	1.625	0.4356	20	20	5.275	448
	SHANK3f/f(15M5F) vs. cre+ 3f/f (14M5F)	35.74	33.66	2.077	0.4413	20	19	6.655	448
	cre+k3f/0(15m5f) vs. cre+ 3f/f (14M5F)	34.12	33.66	0.4518	0.4413	20	19	1.448	448
	6h
	SHANK3f/f(15M5F) vs. cre+k3f/0(15m5f)	34.76	32.86	1.9	0.4356	20	20	6.168	448
	SHANK3f/f(15M5F) vs. cre+ 3f/f (14M5F)	34.76	31.24	3.523	0.4413	20	19	11.29	448
	cre+k3f/0(15m5f) vs. cre+ 3f/f (14M5F)	32.86	31.24	1.623	0.4413	20	19	5.201	448
	24h
	SHANK3f/f(15M5F) vs. cre+k3f/0(15m5f)	36.23	34.85	1.376	0.4531	19	18	4.296	448
	SHANK3f/f(15M5F) vs. cre+ 3f/f (14M5F)	36.23	32.72	3.508	0.4674	19	16	10.61	448
	cre+k3f/0(15m5f) vs. cre+ 3f/f (14M5F)	34.85	32.72	2.131	0.4733	18	16	6.368	448
	48h
	SHANK3f/f(15M5F) vs. cre+k3f/0(15m5f)	36.81	35.95	0.8556	0.4733	18	16	2.556	448
	SHANK3f/f(15M5F) vs. cre+ 3f/f (14M5F)	36.81	34.1	2.706	0.5134	18	12	7.453	448
	cre+k3f/0(15m5f) vs. cre+ 3f/f (14M5F)	35.95	34.1	1.85	0.5261	16	12	4.973	448
	72h
	SHANK3f/f(15M5F) vs. cre+k3f/0(15m5f)	36.84	36.36	0.4849	0.4798	17	16	1.429	448
	SHANK3f/f(15M5F) vs. cre+ 3f/f (14M5F)	36.84	36.32	0.519	0.5679	17	9	1.292	448
	cre+k3f/0(15m5f) vs. cre+ 3f/f (14M5F)	36.36	36.32	0.03403	0.574	16	9	0.08384	448
	96h
	SHANK3f/f(15M5F) vs. cre+k3f/0(15m5f)	37.04	36.91	0.1269	0.4972	17	14	0.3609	448
	SHANK3f/f(15M5F) vs. cre+ 3f/f (14M5F)	37.04	36.86	0.1787	0.5906	17	8	0.4278	448
	cre+k3f/0(15m5f) vs. cre+ 3f/f (14M5F)	36.91	36.86	0.05179	0.6105	14	8	0.12	448
[truncated: 13 more columns]

## Sheet: Fig 2D
		LPS treatment in mice both sexes
			GROUP	T baseline	6h	delta 6h
			3	36.3	26.8	9.5
	Nav1.8-cre;Shank3f/f		3	37.5	32.2	5.3
			3	36.2	26	10.2
			3	36.8	31.1	5.7
			3	36.5	26.2	10.3
			3	36.8	26.5	10.3
			3	37	32.5	4.5
			3	36.8	30.8	6
			3	36.9	31.1	5.8
			3	38	34.1	3.9
			3	37.8	33.8	4
			3	37.7	33.6	4.1
			3	37.9	33.5	4.4
			3	38.2	35	3.2
			3	37.4	31.1	6.3
			3	37.6	32.6	5
			3	37.8	32.7	5.1
			3	37.4	32.5	4.9
			3	36.8	31.5	5.3
			GROUP	T baseline	6h	delta 6h
	SHANK3-/-		3	37.2	32.8	4.4
			3	37.9	34.4	3.5
			3	38.1	33.4	4.7
			3	38	34	4
			3	38.3	32.9	5.4
			3	37.6	33.5	4.1
			3	38.2	33.6	4.6
			3	37.3	32	5.3
			3	37.6	32.5	5.1
			3	36.2	29.1	7.1
			3	36.6	30.8	5.8
			3	37.5	34	3.5
			3	36.5	31.6	4.9
			3	37	32.9	4.1
			3	36.9	33.5	3.4
			3	37.5	34.4	3.1
			3	37.6	33.5	4.1
			3	36.6	31.5	5.1
			3	37.4	34.2	3.2
	Changes (reduction) of rectal temperature at 6 hours following LPS injection in GKO (Shank3−/−) mice and CKO (Nav1.8-cre; Shank3f/f ) mice.
		Table Analyzed	deltaT-LPS-6h-cko-gko
		Column B	Cre+ Shank3f/f （n=19）
		vs.	vs.
		Column A	SHANK3-/- (n=19)
		Unpaired t test
		P value	0.0136
		P value summary	*
		Significantly different (P < 0.05)?	Yes
		One- or two-tailed P value?	Two-tailed
		t, df	t=2.596, df=36
		How big is the difference?
		Mean of column A	4.495
		Mean of column B	5.995
		Difference between means (B - A) ± SEM	1.500 ± 0.5777
		95% confidence interval	0.3284 to 2.672
		R squared (eta squared)	0.1577
		F test to compare variances
		F, DFn, Dfd	5.193, 18, 18
		P value	0.001
		P value summary	**
		Significantly different (P < 0.05)?	Yes
		Data analyzed
		Sample size, column A	19
		Sample size, column B	19

## Sheet: Fig 2E
	control n=6 mice, pg/ml, C57BL6							cKO n=6 mice, pg/ml, C57BL6
0h	-523.44	-503.79	-390.84	193.715	53.637	87.595		296.684	-2.88	-179.67	96.085	91.84	57.882
1h	2369.08	3248.14	2987.86	1344.06	966.269	949.29		5556.26	4677.21	3611.54	1437.44	1743.07	1076.63
2h	10693.1	11218.5	12500.3	4183.83	4260.23	5270.5		12549.4	12524.8	12539.6	4149.87	5351.15	6340.19
6h	1789.6	1244.49	2815.98	325.304	91.84	274.366		8173.77	7098.28	6651.39	10793	5385.11	4239.01
	Serum IL-6 levels in Shank3f/f (control) mice and Nav1.8-cre; Shank3f/f (cKO) mice treated with LPS.
Table Analyzed	Data 1					Compare each cell mean with the other cell mean in that row
Two-way ANOVA	Ordinary					Number of families	1
Alpha	0.05					Number of comparisons per family	4
						Alpha	0.05
Source of Variation	% of total variation	P value	P value summary	Significant?
Interaction	8.028	0.0141	*	Yes		Sidak's multiple comparisons test	Mean Diff.	95.00% CI of diff.	Significant?	Summary	Adjusted P Value
Row Factor	58.8	<0.0001	****	Yes
Column Factor	6.329	0.0038	**	Yes		100 - s100
						0 h	-240.5	-3695 to 3214	No	ns	0.9996
ANOVA table	SS (Type III)	DF	MS	F (DFn, DFd)	P value	1 h	-1040	-4494 to 2414	No	ns	0.8996
Interaction	62949276	3	20983092	F (3, 40) = 3.988	P=0.0141	3 h	-888.1	-4342 to 2566	No	ns	0.9406
Row Factor	461092344	3	153697448	F (3, 40) = 29.21	P<0.0001	6 h	-5966	-9421 to -2512	Yes	***	0.0002
Column Factor	49629683	1	49629683	F (1, 40) = 9.432	P=0.0038
Residual	210483470	40	5262087
						Test details	Mean 1	Mean 2	Mean Diff.	SE of diff.	N1	N2	t	DF
Difference between column means
Predicted (LS) mean of 100	2727					100 - s100
Predicted (LS) mean of s100	4761					0 h	-180.5	59.99	-240.5	1324	6	6	0.1816	40
Difference between predicted means	-2034					1 h	1977	3017	-1040	1324	6	6	0.7849	40
SE of difference	662.2					3 h	8021	8909	-888.1	1324	6	6	0.6706	40
95% CI of difference	-3372 to -695.3					6 h	1090	7057	-5966	1324	6	6	4.505	40
Data summary
Number of columns (Column Factor)	2
Number of rows (Row Factor)	4
Number of values	48

## Sheet: Fig 2F
	Survival curves			1 = die
				0 = live
		hours		SHANK3f/f (n=20, 15M/5F)	cre+k3f/0 (n=20, 15m/5f)	cre+ 3f/f (n=19, 14M/5F)
		24		1	1	1
		48		1	1	1
		72		1		1
		96		0	1	1
		96		0	1	0
		96		0	0	0
		96		0	0	0
		96		0	0	0
		96		0	0	0
		96		0	0	0
		96		0	0	0
		96		0	0	0
		96		0	0
		96		0	0
		96		0	0
		96		0	0
		96		0	0
		96		0	0
		96		0	0
		96		0
		48			1	1
		24			1	1
		48				1
		48				1
		72				1
		72				1
		24				1
		96
	Survival curves of three genotypes mice treated with LPS.
		Comparison of Survival Curves					Comparison of Survival Curves				Comparison of Survival Curves
		Log-rank (Mantel-Cox) test					Log-rank (Mantel-Cox) test				Log-rank (Mantel-Cox) test
		Chi square	1.19				Chi square	7.487			Chi square	3.078
		df	1				df	1			df	1
		P value	0.2754				P value	0.0062			P value	0.0793
		P value summary	ns				P value summary	**			P value summary	ns
		Are the survival curves sig different?	No				Are the survival curves sig different?	Yes			Are the survival curves sig different?	No
		Gehan-Breslow-Wilcoxon test					Gehan-Breslow-Wilcoxon test				Gehan-Breslow-Wilcoxon test
		Chi square	1.151				Chi square	6.978			Chi square	2.848
		df	1				df	1			df	1
		P value	0.2833				P value	0.0083			P value	0.0915
		P value summary	ns				P value summary	**			P value summary	ns
		Are the survival curves sig different?	No				Are the survival curves sig different?	Yes			Are the survival curves sig different?	No
		Median survival					Median survival				Median survival
		SHANK3f/f(15M5F)	Undefined				SHANK3f/f(15M5F)	Undefined			cre+k3f/0(15m5f)	Undefined
		cre+k3f/0(15m5f)	Undefined				cre+ 3f/f (14M5F)	3			cre+ 3f/f (14M5F)	72

## Sheet: Fig 3A
	exposure to 4℃ cold room
		GROUP	T baseline	15min	30min	1h
Shank3f/f (n=7)		1	36.3	38.3	36.6	37
		1	36.9	37.8	37.1	36.2
		1	37	36.9	37.9	35.8
		1	37.5	37.5	37.3	37.1
		1	38.4	37.3	37.3	35.8
		1	37.6	37.5	37	35.7
		1	38.4	37.6	37.1	37.8
Nav1.8-cre;Shank3f/0 (n=9)		2	37.7	37.5	35.7	36.3
		2	38.4	37.4	37.1	36.4
		2	37.7	37	36.5	37.2
		2	37.9	37.1	36.8	36.4
		2	37.1	37.6	36	36.3
		2	37.2	37	36.3	35.4
		2	37.1	37	36.4	36.7
		2	37.3	36.8	36.7	35.8
		2	37.4	36.9	36.7	36
Nav1.8-cre;Shank3f/f (n=10)		3	37.6	37.1	36.8	36
		3	37	37.3	36.2	36.1
		3	37.8	37.2	35.7	36.5
		3	37.3	36.8	35.9	35.6
		3	37.3	37.1	36.8	36.1
		3	37.2	36.4	36.3	36.3
		3	37	36.8	36.2	36.5
		3	37.2	36.5	36.5	36.5
		3	37.3	36.7	36.1	35.4
		3	37	36.9	36.3	36.6
	Table Analyzed	cold room-S3CKO
	Two-way ANOVA	Ordinary
	Alpha	0.05
	Source of Variation	% of total variation	P value	P value summary	Significant?
	Interaction	3.875	0.2194	ns	No
	Row Factor	42.28	<0.0001	****	Yes
	Column Factor	9.661	<0.0001	****	Yes
	ANOVA table	SS (Type III)	DF	MS	F (DFn, DFd)	P value
	Interaction	1.789	6	0.2982	F (6, 92) = 1.409	P=0.2194
	Row Factor	19.52	3	6.507	F (3, 92) = 30.75	P<0.0001
	Column Factor	4.461	2	2.23	F (2, 92) = 10.54	P<0.0001
	Residual	19.47	92	0.2116
	Within each row, compare columns (simple effects within rows)
	Number of families	4
	Number of comparisons per family	2
	Alpha	0.05
	Bonferroni's multiple comparisons test	Predicted (LS) mean diff.	95.00% CI of diff.	Significant?	Summary	Adjusted P Value
	baseline
	Shank3 f/f (7male) vs. cre+k3f/0(9male)	-0.09048	-0.6187 to 0.4377	No	ns	>0.9999
	Shank3 f/f (7male) vs. cre+k3f/f(10male)	0.1729	-0.3437 to 0.6894	No	ns	0.8954
	15min
	Shank3 f/f (7male) vs. cre+k3f/0(9male)	0.4127	-0.1155 to 0.9409	No	ns	0.1567
	Shank3 f/f (7male) vs. cre+k3f/f(10male)	0.6771	0.1606 to 1.194	Yes	**	0.0072
	30min
	Shank3 f/f (7male) vs. cre+k3f/0(9male)	0.719	0.1908 to 1.247	Yes	**	0.0051
	Shank3 f/f (7male) vs. cre+k3f/f(10male)	0.9057	0.3892 to 1.422	Yes	***	0.0003
	60min
	Shank3 f/f (7male) vs. cre+k3f/0(9male)	0.2079	-0.3203 to 0.7362	No	ns	0.7441
	Shank3 f/f (7male) vs. cre+k3f/f(10male)	0.3257	-0.1908 to 0.8423	No	ns	0.3083
	Test details	Predicted (LS) mean 1	Predicted (LS) mean 2	Predicted (LS) mean diff.	SE of diff.	N1	N2	t	DF
	baseline
	Shank3 f/f (7male) vs. cre+k3f/0(9male)	37.44	37.53	-0.09048	0.2318	7	9	0.3903	92
	Shank3 f/f (7male) vs. cre+k3f/f(10male)	37.44	37.27	0.1729	0.2267	7	10	0.7625	92
	15min
	Shank3 f/f (7male) vs. cre+k3f/0(9male)	37.56	37.14	0.4127	0.2318	7	9	1.78	92
	Shank3 f/f (7male) vs. cre+k3f/f(10male)	37.56	36.88	0.6771	0.2267	7	10	2.987	92
	30min
	Shank3 f/f (7male) vs. cre+k3f/0(9male)	37.19	36.47	0.719	0.2318	7	9	3.102	92
	Shank3 f/f (7male) vs. cre+k3f/f(10male)	37.19	36.28	0.9057	0.2267	7	10	3.995	92
	60min
	Shank3 f/f (7male) vs. cre+k3f/0(9male)	36.49	36.28	0.2079	0.2318	7	9	0.897	92
	Shank3 f/f (7male) vs. cre+k3f/f(10male)	36.49	36.16	0.3257	0.2267	7	10	1.437	92
	Compare column means (main column effect)
	Number of families	1
	Number of comparisons per family	2
	Alpha	0.05
	Bonferroni's multiple comparisons test	Mean Diff.	95.00% CI of diff.	Significant?	Summary	Adjusted P Value
	Shank3 f/f vs. Shank3 sns f/0	0.3123	0.04819 to 0.5764	Yes	*	0.0168
	Shank3 f/f vs. Shank3 sns f/f	0.5204	0.2621 to 0.7786	Yes	****	<0.0001
	Test details	Mean 1	Mean 2	Mean Diff.	SE of diff.	N1	N2	t	DF
	Shank3 f/f vs. Shank3 sns f/0	37.17	36.86	0.3123	0.1159	28	36	2.694	92
	Shank3 f/f vs. Shank3 sns f/f	37.17	36.65	0.5204	0.1133	28	40	4.591	92

## Sheet: Fig 3B
	Shank3 f/f (n=7)									Shank3 sns f/0 (n=8)									Shank3 sns f/f (n=9)
baseline	36.9	38	38.3	37.8	38.2	37.3	36.3			36.9	37.3	37.3	36.6	37.2	37.7	38.1	36		37.1	36.9	36.6	36.9	37.2	37.8	36.7	37.5	37.6
10 min after anesthesia	35.7	36.4	35	36.2	35.4	36.3	36			35.5	35.5	34.8	35.4	35	34.7	35.2	36.4		34.5	35.5	36.1	35.7	35.4	34.8	36.2	35.4	34
	Table Analyzed	Data 1
	Two-way ANOVA	Ordinary
	Alpha	0.05
	Source of Variation	% of total variation	P value	P value summary	Significant?
	Interaction	0.1095	0.9196	ns	No
	Row Factor	67.23	<0.0001	****	Yes
	Column Factor	4.034	0.0558	ns	No
	ANOVA table	SS (Type III)	DF	MS	F (DFn, DFd)	P value
	Interaction	0.06189	2	0.03095	F (2, 42) = 0.08400	P=0.9196
	Row Factor	37.99	1	37.99	F (1, 42) = 103.1	P<0.0001
	Column Factor	2.28	2	1.14	F (2, 42) = 3.094	P=0.0558
	Residual	15.47	42	0.3684
	Difference between row means
	Predicted (LS) mean of baseline	37.27
	Predicted (LS) mean of 10 min after anesthesia	35.49
	Difference between predicted means	1.789
	SE of difference	0.1761
	95% CI of difference	1.433 to 2.144
	Compare column means (main column effect)
	Number of families	1
	Number of comparisons per family	3
	Alpha	0.05
	Bonferroni's multiple comparisons test	Predicted (LS) mean diff.	95.00% CI of diff.	Significant?	Summary	Adjusted P Value
	Shank3 f/f vs. Shank3 sns f/0	0.475	-0.07891 to 1.029	No	ns	0.115
	Shank3 f/f vs. Shank3 sns f/f	0.4833	-0.05602 to 1.023	No	ns	0.0925
	Shank3 sns f/0 vs. Shank3 sns f/f	0.008333	-0.5117 to 0.5284	No	ns	>0.9999
	Test details	Predicted (LS) mean 1	Predicted (LS) mean 2	Predicted (LS) mean diff.	SE of diff.	N1	N2	t	DF
	Shank3 f/f vs. Shank3 sns f/0	36.7	36.23	0.475	0.2221	14	16	2.138	42
	Shank3 f/f vs. Shank3 sns f/f	36.7	36.22	0.4833	0.2163	14	18	2.235	42
	Shank3 sns f/0 vs. Shank3 sns f/f	36.23	36.22	0.008333	0.2085	16	18	0.03996	42

[truncated: 33 more sheets: Fig 3C, Fig 3D, Fig 3E, Fig 3H, Fig 4B, Fig 4C, Fig 4D, Fig 4F, Fig 4G, Fig 4H, Fig 5A, Fig 5B, Fig 5D, Fig 5E, Fig 5F, Fig 5G, Fig 6A, Fig 6B, Fig 6C, Fig 6D …]
